# Supplementary material for: Optimization of Microbial Consortium Formulation for Oily Food Waste Composting Using Mixture Design Methodology
Source: Microorganisms. 2025 Sep 5;13(9):2066. doi: 10.3390/microorganisms13092066 (PMC12473027; doi:10.3390/microorganisms13092066)
Supplement: Supplementary file 1 [file microorganisms-13-02066-s001.zip]

Archive with 1 entries (1 files):
- microorganisms-3749702-supplementary.pdf
